# Supplementary material for: Microarray Profile of Long Noncoding RNA and Messenger RNA Expression in a Model of Alzheimer’s Disease
Source: Life (Basel). 2020 May 14;10(5):64. doi: 10.3390/life10050064 (PMC7281340; doi:10.3390/life10050064)
Supplement: Supplementary file 1 [file life-10-00064-s001.zip]

Archive with 12 entries (10 files):
- life-787240-supplemenatry-to be published - PDF/
- life-787240-supplemenatry-to be published - PDF/life-787240-supplementary/
- life-787240-supplemenatry-to be published - PDF/life-787240-supplementary/Figure S1.pdf
- life-787240-supplemenatry-to be published - PDF/life-787240-supplementary/Table S1.pdf
- life-787240-supplemenatry-to be published - PDF/life-787240-supplementary/Table S2.pdf
- life-787240-supplemenatry-to be published - PDF/life-787240-supplementary/Table S3.pdf
- life-787240-supplemenatry-to be published - PDF/life-787240-supplementary/Table S4.pdf
- life-787240-supplemenatry-to be published - PDF/life-787240-supplementary/Table S5.pdf
- life-787240-supplemenatry-to be published - PDF/life-787240-supplementary/Table S6.pdf
- life-787240-supplemenatry-to be published - PDF/life-787240-supplementary/Table S7.pdf
- life-787240-supplemenatry-to be published - PDF/life-787240-supplementary/Table S8.pdf
- life-787240-supplemenatry-to be published - PDF/life-787240-supplementary/Table S9.pdf
